# Supplementary material for: The Influence of Bacteria Causing Subclinical Mastitis on the Structure of the Cow’s Milk Microbiome
Source: Molecules. 2022 Mar 11;27(6):1829. doi: 10.3390/molecules27061829 (PMC8950352; doi:10.3390/molecules27061829)
Supplement: Supplementary file 1 [file molecules-27-01829-s001.zip]

Archive with 1 entries (1 files):
- molecules-1611297-supplementary.pdf
